# Supplementary material for: Connecting the dots: Path model to identify key phenotypic traits for screening plants with tolerance to nitrogen deficiency
Source: PLoS One. 2023 Aug 18;18(8):e0288729. doi: 10.1371/journal.pone.0288729 (PMC10437786; doi:10.1371/journal.pone.0288729)
Supplement: S1 Data — (XLSX) [file pone.0288729.s002.xlsx]

## Sheet: Dry weights
	StDW= Stem Dry Weight				LRDW= Lateral roots Dry Weight				LA=Leaf Area
	LDW= Leaf Dry Weight				FRDW= Fine roots Dry Weight				RWR= Root Weight Ratio =RDW/(SDW+RDW)
	SDW= Shoot Dry weight (Leaf+Stem)				RDW=Root Dry Weight (LRDW+FRDW)
	Treatment	Cultivars	Rep	StDW	LDW	SDW	LRDW	FRDW	RDW	LA	RWR
	0.75	JR	1	4.79	14.87	19.66	4.46	1.74	6.2	2736	0.239753
	0.75	JR	2	5.26	14.43	19.69	3.23	1.69	4.92	3834	0.199919
	0.75	JR	3	5.2	15.88	21.08	3.62	1.26	4.88	2436	0.187982
	0.75	JR	4	5.49	16.76	22.25	3.44	1.21	4.65	2281	0.172862
	0.75	JR	5	5.17	14.5	19.67	3.59	1.86	5.45	2778	0.216959
	2.5	JR	1	5.17	17.31	22.48	2.45	1.24	3.69	3285	0.141001
	2.5	JR	2	5.33	16.4	21.73	2.66	1.42	4.08	3555	0.158078
	2.5	JR	3	5.42	16.93	22.35	2	1.11	3.11	-	0.122152
	2.5	JR	4	6.08	18.81	24.89	4.03	1.29	5.32	4062	0.176101
	2.5	JR	5	6.65	18.82	25.47	3.32	1.99	5.31	4063	0.172515
	0.75	PsR	1	4.9	9.08	13.98	2.85	2.78	5.63	1580	0.287098
	0.75	PsR	2	4.16	11.84	16	2.26	0.88	3.14	1647	0.164054
	0.75	PsR	3	4.52	10.99	15.51	1.81	1.18	2.99	1899	0.161622
	0.75	PsR	4	3.77	9.97	13.74	1.78	1.39	3.17	1921	0.187463
	0.75	PsR	5	4.73	10.68	15.41	2.88	1.7	4.58	2266	0.229115
	2.5	PsR	1	4.98	14.84	19.82	1.96	1.07	3.03	3785	0.132604
	2.5	PsR	2	6.52	15.36	21.88	3.37	2.47	5.84	3526	0.210678
	2.5	PsR	3	7.07	16.73	23.8	2.26	1.96	4.22	3854	0.150607
	2.5	PsR	4	7.04	17.61	24.65	2.78	1.3	4.08	4016	0.142012
	2.5	PsR	5	6.59	16.69	23.28	2.51	1.89	4.4	3793	0.15896

## Sheet: Chl and Caro
	Trt	Cultivars	Rep	Chlorophyll	Carotenoids	Anthocyanin
	0.75	JR	1	25.63	4.851	0.06
	0.75	JR	2	29.67	5.737	0.056
	0.75	JR	3	27.03	4.946	0.101
	0.75	JR	4	26.45	5.2	0.102
	0.75	JR	5	20.5	4.077	0.052
	2.5	JR	1	37.25	5.593	0.018
	2.5	JR	2	35.75	5.277	0.018
	2.5	JR	3	31.97	5.888	0.023
	2.5	JR	4	33.31	6.909	0.012
	2.5	JR	5	35.14	8.039	0.017
	0.75	PsR	1	14.05	0.309	0.112
	0.75	PsR	2	10.76	2.405	0.354
	0.75	PsR	3	12.15	0.276	0.115
	0.75	PsR	4	6.84	1.774	0.114
	0.75	PsR	5	9.68	2.097	0.114
	2.5	PsR	1	25.34	4.46	0.01
	2.5	PsR	2	22.99	3.816	0.014
	2.5	PsR	3	33.58	5.395	0.025
	2.5	PsR	4	31.7	5.088	0.021
	2.5	PsR	5	31.28	5.145	0.009

## Sheet: N content
					Tissue N content
		Rep	Trt	Var	Leaves	Stem	Lateral roots	Fine roots
		1	0.75	JR	2.83	1.38	1.3	2.41
		2	0.75	JR	3.06	1.47	1.29	2.8
		3	0.75	JR	2.69	1.63	1.36	2.86
		4	0.75	JR	2.13	1.35	1.33	2.42
		5	0.75	JR	3.03	1.39	1.31	2.44
		1	2.5	JR	4.12	3.16	1.96	3.86
		2	2.5	JR	3.98	2.98	1.83	3.93
		3	2.5	JR	3.58	2.6	2.04	3.43
		4	2.5	JR	3.83	3.21	1.93	3.04
		5	2.5	JR	3.85	3.08	2.12	3.4
		1	0.75	PSR	1.79	1.05	1	1.79
		2	0.75	PSR	2.15	1.25	2.39	2.07
		3	0.75	PSR	1.96	1.28	1.27	2.45
		4	0.75	PSR	1.95	1.31	1.14	2.22
		5	0.75	PSR	2.1	1.21	1.03	1.78
		1	2.5	PSR	3.79	2.65	1.82
		2	2.5	PSR	3.7	3.05	1.92	3.51
		3	2.5	PSR	3.67	2.55	1.94	3.42
		4	2.5	PSR	3.77	2.91	2.1	3.56
		5	2.5	PSR	3.53	2.85	1.73	3.63

## Sheet: A-PPFD-curve
	Rep	Trt	Var	PPFD	Pn
	1	0.75	JR	0	-2.28
	1	0.75	JR	50	1.13
	1	0.75	JR	100	3.541
	1	0.75	JR	150	5.3
	1	0.75	JR	200	7.082
	1	0.75	JR	400	9.727
	1	0.75	JR	600	11.252
	1	0.75	JR	800	12.279
	1	0.75	JR	1000	12.905
	1	0.75	JR	1500	13.262
	1	0.75	PsR	0	-1.699
	1	0.75	PsR	50	1.834
	1	0.75	PsR	100	3.689
	1	0.75	PsR	150	4.427
	1	0.75	PsR	200	6.1
	1	0.75	PsR	400	7.675
	1	0.75	PsR	600	8.292
	1	0.75	PsR	800	8.549
	1	0.75	PsR	1000	8.828
	1	0.75	PsR	1500	8.874
	1	2.5	JR	0	-1.811
	1	2.5	JR	50	1.463
	1	2.5	JR	100	3.751
	1	2.5	JR	150	5.748
	1	2.5	JR	200	7.285
	1	2.5	JR	400	10.003
	1	2.5	JR	600	12.37
	1	2.5	JR	800	14.65
	1	2.5	JR	1000	15.534
	1	2.5	JR	1500	16.859
	1	2.5	PsR	0	-1.104
	1	2.5	PsR	50	2.084
	1	2.5	PsR	100	4.748
	1	2.5	PsR	150	6.393
	1	2.5	PsR	200	8.352
	1	2.5	PsR	400	11.412
	1	2.5	PsR	600	12.706
	1	2.5	PsR	800	13.75
	1	2.5	PsR	1000	14.217
	1	2.5	PsR	1500	14.936
	2	0.75	JR	0	-2.165
	2	0.75	JR	50	1.887
	2	0.75	JR	100	4.243
	2	0.75	JR	150	5.793
	2	0.75	JR	200	6.794
	2	0.75	JR	400	8.424
	2	0.75	JR	600	10.814
	2	0.75	JR	800	12.586
	2	0.75	JR	1000	13.067
	2	0.75	JR	1500	14.023
	2	0.75	PsR	0	-1.056
	2	0.75	PsR	50	2.251
	2	0.75	PsR	100	4.074
	2	0.75	PsR	150	5.465
	2	0.75	PsR	200	6.598
	2	0.75	PsR	400	8.349
	2	0.75	PsR	600	9.402
	2	0.75	PsR	800	9.894
	2	0.75	PsR	1000	10.08
	2	0.75	PsR	1500	10.301
	2	2.5	JR	0	-1.747
	2	2.5	JR	50	2.641
	2	2.5	JR	100	4.944
	2	2.5	JR	150	7.117
	2	2.5	JR	200	8.963
	2	2.5	JR	400	13.277
	2	2.5	JR	600	14.718
	2	2.5	JR	800	15.896
	2	2.5	JR	1000	15.969
	2	2.5	JR	1500	16.483
	2	2.5	PsR	0	-1.359
	2	2.5	PsR	50	1.704
	2	2.5	PsR	100	4.041
	2	2.5	PsR	150	6.232
	2	2.5	PsR	200	7.239
	2	2.5	PsR	400	10.372
	2	2.5	PsR	600	12.023
	2	2.5	PsR	800	13.159
	2	2.5	PsR	1000	13.658
	2	2.5	PsR	1500	14.814
	3	0.75	JR	0	-1.748
	3	0.75	JR	50	1.393
	3	0.75	JR	100	3.438
	3	0.75	JR	150	5.316
	3	0.75	JR	200	6.918
	3	0.75	JR	400	10.435
	3	0.75	JR	600	11.624
	3	0.75	JR	800	12.883
	3	0.75	JR	1000	13.241
	3	0.75	JR	1500	13.96
	3	0.75	PsR	0	-1.283
	3	0.75	PsR	50	1.989
	3	0.75	PsR	100	4.299
	3	0.75	PsR	150	5.823
	3	0.75	PsR	200	6.788
	3	0.75	PsR	400	7.548
	3	0.75	PsR	600	8.539
	3	0.75	PsR	800	9.034
	3	0.75	PsR	1000	10.235
	3	0.75	PsR	1500	10.619
	3	2.5	JR	0	-0.837
	3	2.5	JR	50	2.143
	3	2.5	JR	100	3.779
	3	2.5	JR	150	5.339
	3	2.5	JR	200	7.181
	3	2.5	JR	400	10.392
	3	2.5	JR	600	12.633
	3	2.5	JR	800	14.357
	3	2.5	JR	1000	15.333
	3	2.5	JR	1500	15.899
	3	2.5	PsR	0	-1.159
	3	2.5	PsR	50	2.023
	3	2.5	PsR	100	4.406
	3	2.5	PsR	150	6.285
	3	2.5	PsR	200	7.565
	3	2.5	PsR	400	10.763
	3	2.5	PsR	600	12.075
	3	2.5	PsR	800	12.892
	3	2.5	PsR	1000	13.377
	3	2.5	PsR	1500	14.244
	4	0.75	JR	0	-1.823
	4	0.75	JR	50	1.021
	4	0.75	JR	100	2.87
	4	0.75	JR	150	4.558
	4	0.75	JR	200	6.157
	4	0.75	JR	400	9.448
	4	0.75	JR	600	10.894
	4	0.75	JR	800	12.302
	4	0.75	JR	1000	13.243
	4	0.75	JR	1500	13.971
	4	0.75	PsR	0	-0.811
	4	0.75	PsR	50	1.864
	4	0.75	PsR	100	4.058
	4	0.75	PsR	150	5.947
	4	0.75	PsR	200	7.499
	4	0.75	PsR	400	8.074
	4	0.75	PsR	600	8.763
	4	0.75	PsR	800	9.017
	4	0.75	PsR	1000	9.385
	4	0.75	PsR	1500	9.663
	4	2.5	JR	0	-2.18
	4	2.5	JR	50	1.351
	4	2.5	JR	100	4.067
	4	2.5	JR	150	6.195
	4	2.5	JR	200	7.45
	4	2.5	JR	400	11.02
	4	2.5	JR	600	12.313
	4	2.5	JR	800	13.356
	4	2.5	JR	1000	14.363
	4	2.5	JR	1500	15.005
	4	2.5	PsR	0	-1.367
	4	2.5	PsR	50	1.114
	4	2.5	PsR	100	3.651
	4	2.5	PsR	150	6.164
	4	2.5	PsR	200	7.185
	4	2.5	PsR	400	8.059
	4	2.5	PsR	600	10.788
	4	2.5	PsR	800	12.031
	4	2.5	PsR	1000	13.438
	4	2.5	PsR	1500	15.393
	5	0.75	JR	0	-1.557
	5	0.75	JR	50	1.852
	5	0.75	JR	100	4.057
	5	0.75	JR	150	6.105
	5	0.75	JR	200	7.271
	5	0.75	JR	400	10.17
	5	0.75	JR	600	12.023
	5	0.75	JR	800	13.1
	5	0.75	JR	1000	14.472
	5	0.75	JR	1500	14.706
	5	0.75	PsR	0	-0.955
	5	0.75	PsR	50	2.093
	5	0.75	PsR	100	3.814
	5	0.75	PsR	150	5.499
	5	0.75	PsR	200	6.65
	5	0.75	PsR	400	8.794
	5	0.75	PsR	600	9.835
	5	0.75	PsR	800	9.995
	5	0.75	PsR	1000	10.482
	5	0.75	PsR	1500	10.553
	5	2.5	JR	0	-1.854
	5	2.5	JR	50	1.196
	5	2.5	JR	100	3.82
	5	2.5	JR	150	5.888
	5	2.5	JR	200	7.111
	5	2.5	JR	400	10.636
	5	2.5	JR	600	12.583
	5	2.5	JR	800	13.564
	5	2.5	JR	1000	14.575
	5	2.5	JR	1500	15.071
	5	2.5	PsR	0	-1.125
	5	2.5	PsR	50	1.963
	5	2.5	PsR	100	3.64
	5	2.5	PsR	150	5.056
	5	2.5	PsR	200	7.383
	5	2.5	PsR	400	9.856
	5	2.5	PsR	600	11.084
	5	2.5	PsR	800	12.745
	5	2.5	PsR	1000	13.662
	5	2.5	PsR	1500	15.28

## Sheet: A-PPFD parameters
	Rep	Trt	Var	RD	PGmax	LSP	LCP	alpha
	1	0.75	JR	-1.935	14.77	609.061	31.9869	0.0648403
	2	0.75	JR	-0.954	14.24	560.379	19.2622	0.051264
	3	0.75	JR	-1.499	15.08	588.881	26.8455	0.058812
	4	0.75	JR	-1.42	15.1	502.842	30.8624	0.057838
	5	0.75	JR	-0.9432	15.26	534.896	17.2436	0.056462
	1	2.5	JR	-0.918	17.48	683.587	19.2666	0.048944
	2	2.5	JR	-1.403	17.67	480.745	18.8022	0.077748
	3	2.5	JR	-0.368	16.42	617.245	20.0427	0.045976
	4	2.5	JR	-1.778	16.11	574.291	27.8441	0.067662
	5	2.5	JR	-1.5177	16.24	605.184	26.5173	0.060088
	1	0.75	PSR	-1.424	10.07	429.878	22.2886	0.066462
	2	0.75	PSR	-0.75	10.72	357.883	12.7247	0.061104
	3	0.75	PSR	-0.99	10.53	350.7	15.4273	0.067392
	4	0.75	PSR	-0.967	10.17	308.848	13.6867	0.063753
	5	0.75	PSR	-0.786	11.12	378.795	13.5752	0.060048
	1	2.5	PSR	-0.887	15.28	454.018	13.9076	0.065704
	2	2.5	PSR	-0.944	15.04	583.055	17.9585	0.065152
	3	2.5	PSR	-0.869	14.48	457.258	14.693	0.062264
	4	2.5	PSR	-0.302	14.8	635.946	13.8357	0.060981
	5	2.5	PSR	-0.411	14.94	585.805	23.8295	0.0671121

## Sheet: A-Ci Curve
	Rep	Cultivar	EC	CO2	A	Ci
	1	JR	0.75	1000	21.8195	692.28
	1	JR	0.75	800	19.6689	458.169
	1	JR	0.75	600	15.4676	318.019
	1	JR	0.75	400	10.8928	178.628
	1	JR	0.75	400	9.44587	154.983
	1	JR	0.75	200	3.90491	91.7976
	1	JR	0.75	150	3.42613	79.9424
	1	JR	0.75	100	1.93616	63.4694
	1	JR	0.75	50	-2.29022	52.3902
	1	JR	2.5	1000	25.7099	701.936
	1	JR	2.5	800	22.0052	522.68
	1	JR	2.5	600	17.1993	388.542
	1	JR	2.5	400	14.0654	269.711
	1	JR	2.5	400	14.2669	229.071
	1	JR	2.5	200	10.1347	122.687
	1	JR	2.5	150	5.44606	83.6644
	1	JR	2.5	100	2.03193	60.6518
	1	JR	2.5	50	-1.2601	57.3916
	1	PSR	0.75	1000	14.0457	619.265
	1	PSR	0.75	800	13.7067	419.208
	1	PSR	0.75	600	12.272	320.001
	1	PSR	0.75	400	7.50534	163.95
	1	PSR	0.75	400	9.80872	204.765
	1	PSR	0.75	200	2.39043	103.099
	1	PSR	0.75	150	1.80024	67.639
	1	PSR	0.75	100	0.789654	57.754									#DIV/0!
	1	PSR	0.75	50	-2.13604	56.1491
	1	PSR	2.5	1000	22.7357	623.138
	1	PSR	2.5	800	22.3975	433.766
	1	PSR	2.5	600	18.0462	281.518
	1	PSR	2.5	400	12.1155	166.909
	1	PSR	2.5	400	11.602	166.496
	1	PSR	2.5	200	5.4143	88.925
	1	PSR	2.5	150	4.13743	65.7046
	1	PSR	2.5	100	2.24382	57.7603
	1	PSR	2.5	50	-2.649	51.2529
	2	JR	0.75	1000	20.267	632.084
	2	JR	0.75	800	17.1119	439.427
	2	JR	0.75	600	15.0235	285.811
	2	JR	0.75	400	11.7134	183.488
	2	JR	0.75	400	11.9708	109.59
	2	JR	0.75	200	6.41802	73.1102
	2	JR	0.75	150	5.13125	69.77
	2	JR	0.75	100	1.75383	54.8212
	2	JR	0.75	50	-1.89644	53.1773
	2	JR	2.5	1000	26.5084	719.306
	2	JR	2.5	800	23.1788	521.64
	2	JR	2.5	600	18.6589	364.522
	2	JR	2.5	400	16.4603	229.895
	2	JR	2.5	400	14.9299	213.422
	2	JR	2.5	200	8.42244	190.137
	2	JR	2.5	150	6.94576	107.541
	2	JR	2.5	100	2.02598	71.7872
	2	JR	2.5	50	-1.58807	56.5648
	2	PSR	0.75	1000	17.5144	540.954
	2	PSR	0.75	800	13.7604	362.381
	2	PSR	0.75	600	9.51522	233.203
	2	PSR	0.75	400	8.84827	135.658
	2	PSR	0.75	400	7.46984	115.01
	2	PSR	0.75	200	4.12551	72.3008
	2	PSR	0.75	150	2.38197	65.0618
	2	PSR	0.75	100	0.351478	62.0235
	2	PSR	0.75	50	-3.08929	60.972
	2	PSR	2.5	1000	21.0669	725.472
	2	PSR	2.5	800	20.3413	520.214
	2	PSR	2.5	600	15.4626	319.663
	2	PSR	2.5	400	12.4206	264.18
	2	PSR	2.5	400	11.8134	245.014
	2	PSR	2.5	200	8.58212	144.735
	2	PSR	2.5	150	3.14495	94.6791
	2	PSR	2.5	100	2.25927	68.5297
	2	PSR	2.5	50	-2.22309	66.8385
	3	JR	0.75	1000	20.8339	723.802
	3	JR	0.75	800	18.1009	469.145
	3	JR	0.75	600	14.4391	270.602
	3	JR	0.75	400	12.8032	114.252
	3	JR	0.75	400	11.3625	134.525
	3	JR	0.75	200	7.02001	74.0394
	3	JR	0.75	150	4.16802	51.4145
	3	JR	0.75	100	2.34381	64.5847
	3	JR	0.75	50	-2.29401	67.1149
	3	JR	2.5	1000	27.2674	578.046
	3	JR	2.5	800	24.7088	403.521
	3	JR	2.5	600	18.6582	265.9
	3	JR	2.5	400	14.693	161.399
	3	JR	2.5	400	15.5277	157.158
	3	JR	2.5	200	8.46077	90.9794
	3	JR	2.5	150	3.29619	73.2743
	3	JR	2.5	100	0.521613	67.9972
	3	JR	2.5	50	-1.33406	56.2323
	3	PSR	0.75	1000	16.4642	715.164
	3	PSR	0.75	800	15.559	441.957
	3	PSR	0.75	600	11.4888	244.551
	3	PSR	0.75	400	6.93583	108.638
	3	PSR	0.75	400	7.93241	136.519
	3	PSR	0.75	200	5.77691	56.5229
	3	PSR	0.75	150	3.42521	54.2641
	3	PSR	0.75	100	0.0698242	44.478
	3	PSR	0.75	50	-3.29578	56.0462
	3	PSR	2.5	1000	20.0435	690.724
	3	PSR	2.5	800	19.8516	492.906
	3	PSR	2.5	600	16.6686	345.222
	3	PSR	2.5	400	12.7278	207.434
	3	PSR	2.5	400	15.2384	208.316
	3	PSR	2.5	200	7.70058	118.067
	3	PSR	2.5	150	5.77953	79.7435
	3	PSR	2.5	100	3.45826	60.0432
	3	PSR	2.5	50	-1.10302	55.5853
	4	JR	0.75	1000	19.979	762.591
	4	JR	0.75	800	16.853	517.922
	4	JR	0.75	600	13.1187	340.01
	4	JR	0.75	400	11.0622	180.031
	4	JR	0.75	400	11.4327	198.022
	4	JR	0.75	200	6.38774	96.68
	4	JR	0.75	150	4.78166	62.1252
	4	JR	0.75	100	2.00007	47.9449
	4	JR	0.75	50	-1.66864	50.4599
	4	JR	2.5	1000	26.3879	714.925
	4	JR	2.5	800	25.5731	515.574
	4	JR	2.5	600	21.1875	353.018
	4	JR	2.5	400	15.2876	192.47
	4	JR	2.5	400	16.7777	198.823
	4	JR	2.5	200	11.3854	104.956
	4	JR	2.5	150	7.07395	73.2277
	4	JR	2.5	100	2.8669	56.2407
	4	JR	2.5	50	-0.885539	52.0585
	4	PSR	0.75	1000	14.3707	670.273
	4	PSR	0.75	800	13.5999	463.241
	4	PSR	0.75	600	11.4732	321.289
	4	PSR	0.75	400	8.02688	198.035
	4	PSR	0.75	400	9.11937	191.432
	4	PSR	0.75	200	5.1555	112.81
	4	PSR	0.75	150	3.17054	78.6717
	4	PSR	0.75	100	0.851482	61.9709
	4	PSR	0.75	50	-2.41443	59.4543
	4	PSR	2.5	1000	21.7874	686.649
	4	PSR	2.5	800	20.3828	487.888
	4	PSR	2.5	600	16.6455	341.83
	4	PSR	2.5	400	12.589	220.93
	4	PSR	2.5	400	11.7291	177.953
	4	PSR	2.5	200	8.66622	105.056
	4	PSR	2.5	150	4.89459	75.9155
	4	PSR	2.5	100	1.10886	63.0245
	4	PSR	2.5	50	-2.33511	59.1052
	5	JR	0.75	1000	21.6766	712.989
	5	JR	0.75	800	18.3558	514.071
	5	JR	0.75	600	15.5294	362.224
	5	JR	0.75	400	12.0854	227.825
	5	JR	0.75	400	12.0854	221.627
	5	JR	0.75	200	4.99491	122.267
	5	JR	0.75	150	4.30101	83.4907
	5	JR	0.75	100	2.04631	61.6246
	5	JR	0.75	50	-2.57735	54.2433
	5	JR	2.5	1000	24.4232	727.509
	5	JR	2.5	800	20.8343	549.205
	5	JR	2.5	600	14.5577	385.65
	5	JR	2.5	400	11.0783	241.992
	5	JR	2.5	400	10.3463	219.148
	5	JR	2.5	200	7.34158	124.817
	5	JR	2.5	150	2.12338	83.3314
	5	JR	2.5	100	0.852194	63.9084
	5	JR	2.5	50	-1.59883	58.3091
	5	PSR	0.75	1000	12.7369	572.116
	5	PSR	0.75	800	12.5254	385.135
	5	PSR	0.75	600	8.83317	243.713
	5	PSR	0.75	400	4.71278	146.321
	5	PSR	0.75	400	5.35681	142.726
	5	PSR	0.75	200	3.73372	82.2097
	5	PSR	0.75	150	2.48921	66.6276
	5	PSR	0.75	100	0.225753	60.7209
	5	PSR	0.75	50	-1.66983	56.9356
	5	PSR	2.5	1000	22.9178	643.19
	5	PSR	2.5	800	22.6766	468.411
	5	PSR	2.5	600	18.3558	287.815
	5	PSR	2.5	400	14.5577	141.188
	5	PSR	2.5	400	13.5577	131.854
	5	PSR	2.5	200	8.34158	76.764
	5	PSR	2.5	150	5.12338	69.5952
	5	PSR	2.5	100	2.85219	67.3943
	5	PSR	2.5	50	-2.59883	69.2743

## Sheet: A-Ci parameters
	Rep	Trt	Var	Vcmax	Jmax	Rd	Ʈ	gm
	1	0.75	JR	93.4	124	0.96	63.8	0.23
	2	0.75	JR	82.7	115	3.76	97.7	0.19
	3	0.75	JR	158	123	4.2	99.1	0.34
	4	0.75	JR	79.4	110	3.53	91.5	0.13
	5	0.75	JR	87.5	122	1.83	86.7	0.26
	1	2.5	JR	73.7	136	3.47	108	0.13
	2	2.5	JR	101.8	143	0.44	56.6	0.36
	3	2.5	JR	220.7	173	0.92	65.3	0.39
	4	2.5	JR	108.3	157	4.9	113.2	0.27
	5	2.5	JR	84.4	129	1.11	74.8	0.1
	1	0.75	PSR	80.4	88	0.39	60.2	0.15
	2	0.75	PSR	51.1	84.4	1.21	67.5	0.31
	3	0.75	PSR	76.9	98	3.06	97.5	0.14
	4	0.75	PSR	77.6	89	1.41	82.7	0.091
	5	0.75	PSR	56.1	82	1.35	84.9	0.1
	1	2.5	PSR	97.4	142	2.77	89.1	0.54
	2	2.5	PSR	76.2	122	1.82	85.8	0.14
	3	2.5	PSR	89.1	120	3.21	94.2	0.26
	4	2.5	PSR	97.9	130	2.81	95	0.04
	5	2.5	PSR	179.5	143	2.84	75.1	0.43
